# Supplementary material for: Metabolic Effect of Blocking Sodium-Taurocholate Co-Transporting Polypeptide in Hypercholesterolemic Humans with a Twelve-Week Course of Bulevirtide—An Exploratory Phase I Clinical Trial
Source: Int J Mol Sci. 2022 Dec 14;23(24):15924. doi: 10.3390/ijms232415924 (PMC9787649; doi:10.3390/ijms232415924)
Supplement: Supplementary file 1 [file ijms-23-15924-s001.zip]

Archive with 1 entries (1 files):
- ijms-2014857-supplementary.pdf
